# Supplementary material for: Natural Killer p46 Controls Hepatitis B Virus Replication and Modulates Liver Inflammation
Source: PLoS One. 2015 Aug 20;10(8):e0135874. doi: 10.1371/journal.pone.0135874 (PMC4546267; doi:10.1371/journal.pone.0135874)
Supplement: S1 Table — (XLS) [file pone.0135874.s001.xls]

## Sheet: 6组
From m/z	gender	age	HBsAg	HBsAb	HBeAg	HBeAb	HBcAb	HBV DNA	log DNA	Liver function	AST	ALT	ALB	CHE	TBIL	blood cells	WBC	RBC	Plt	凝血象	PT	PTA	AFP	CD56	NKG2C	NKG2D	KIR3DL1	NKP30	NKP44	NKP46	NKG2A	KIR2DL3	CD158a	CD158b	NKP46/CD158a
m	2	27	1		1		1	51100000	7.70842	0	23	28	42	4597	15.6									15.19	29.69	98.84	6.1	18.54	0	95.09	73.68	36.46	24.47	33.91	3.88598
m	1	35	1			1	1	<1000	3	0	31	38	33											19.86	88.69	94.16	2.21	63.69	0.99	84.51	13.04	9.28	28.61	4.31	2.95386
m	1	37	1			1	1	<1000	3	0														11.87	13.07	92.86	20.68	77.64	0	73.05	50.44	20.9	17.32	45.59	4.21767
z	1		1	1			1	<1000	3	1	98	224	34.8		146	0	5	4.49	221	0	11.2	126		6.39	15.29		8.68			49.09	34.32	6.79		23.71
z	1	44	1		1		1				127	244	43.8		21.3									25.75	6.39	38.69	77.01	39.58	0	12.35	8.54	3.25	3.83	9.94	3.22454
z	2		1		1		1	386000	5.58659		135	131	40	5035	32		n	n	66					5.77	17.31	84.38	16.13	77.19	0	18.27	63.71	51.04	4.33	42.86	4.2194
m	1	18	1		1		1	238000000	8.37658	0	21	25.6	45.5	5376	16.3									13.45	34.32	73.16	25.6	59.73	0.31	49.58	54.95	19.22	12.88	41.19	3.84938
m	2	27	1		1		1	196000000	8.29226	0														18.36	37.47	0.21	7.13	70.14	0	79.26	48.09	30.77	24.06	51.51	3.29426
m	1	31	1		1		1	197000000	8.29447	0	31	31	45.1		23.5									23.41	29.22	85.64	15.8	71.62	0.02	68.17	50.07	23.33	28.46	46.89	2.39529
m	1	39	1			1	1	136000	5.13354	1	95	158	38.9	n	10.7									14.62	3.19	46.49	9.7	72.51	0.04	85.29	18.38	12.07	21.02	37.6	4.05756
m	1	21	1			1	1																	11.94	31.29	35.67	21.83	37.14	0	48.9	43.64	9	14.24	57.55	3.43399
m	1	15	1		1		1	48600000	7.68664	0	31	47												19.52	46.74	72.65	9.33	38.12	0.06	48.72	29.95	10.74	55.87	12.66	0.872024
m	1	38	1		1		1	8730000	6.94101	0														24.47	24.87	84.74	25.13	77.55	0.13	63.5	24.41
m	1	23	1			1	1	<1000	3	0		69												14.98	16.2	86.95	11.07	52.13	0.08	44	52.28	12.65	25.87	30.41	1.70081
m	2	41	1		1		1	<1000	3	0	44	46	43.9		17.4		5.1	4.28	136					22	60.72	76.82	2.92	52.3	0.12	63.75	21.72	6.57	61.16	14.75	1.04235
m	1	27	1		1		1	4170	3.62014	0														14.54		93.75	18.52	54.82	0	61.28	35.21	18	4.58	48.17	13.3799
m	1	39	1		1		1	295000000	8.46982	0														29.67	70.57		2.8	35.81	0.06	25.66	29.06	8.86	79.54	8.82	0.322605
m	1	42	1			1	1	729000	5.86273		78	40	40.7		47.8									26.87	21.24	82.94		60.75	0.11	58.71		16.11	11.59	64.87	5.06557
z	1	49	1		1		1	<1000	3		66	234	38.8	5836	51.7									13.1		75.12	11.58	85.12	0.38	49.39	43.2	40.57	11.19	49.58	4.41376
m	1	39	1		1		1	21600000	7.33445	0														49.98	75.94	90.81	7.35	41.06	0	26.39	13.61	32.92	5.9	82.48	4.47288
z	2	34	1		1		1	34300000	7.53529	0	29	27	42.5	6487	8.9	n								14.46	19.81	94.33	11.47	74.87	0	81.09	46.57	16.23	11.67	31.28	6.94859
m	1	24	1			1	1	<1000	3	0														28.78	60.04	91.05	19.12	43.64	0.34	58.12	33.93	23.99	45.39	71.27	1.28046
z	2	44	1		1		1	2410000	6.38202		58	84	35.1	10123	11.9	n					10.2	118		8.22	12.75	39.87	11.11	48.25	0.48	69.94	58.08	13.8	11.23	27.75	6.22796
m	1	41	1			1	1	<1000	3	0	27	40	50	8751	30.1									13.1		75.12	11.58	85.12	0.38	49.39	43.2	40.57	11.19	49.58	4.41376
m	2	41	1		1		1	107000	5.02938	0														15.13	52.22	96.32	56.65	49.88	0.53	51.56	11.21	7.43	3.9	75.43	13.2205
m	2	38	1			1	1	<1000	3	0														17.05	31.64	80.7	9.68	72.87	0.3	74.66	7.82	1.85	16.5	53.98	4.52485
m	1	37	1			1	1	<1000	3	0	47	59	47.8		23.2									12.56	2.49	85.43	21.87	68.87	0.48	57.41	1.84	6.38	16.54	34.03	3.47098
m	1	35	1		1		1	121000000	8.08279		44	91	44	N	N									6.08	10.96	95.83	33.46	71.48	0.55	66.89	34.14	34.93	19.71	48.28	3.39371
m	2	28	1		1		1	47900000	7.68034		84	135	44.2	5376	17.8									15	30.15	77.89	24.3	74.75	0.17	70.23	29.67	18.86	2.62	48.07	26.8053
z	1	31	1		1		1	107000000	8.02938		85	221	40.1	8757	29.1	n								4.8		65.13	4.22	30.43	0.06	32.06	80.96	73.75	5.76	48.3	5.56597
z	1	54	1		1		1	283000	5.45179		120	135	36.5	2981	97		4.7	3.58	77		15.4	55		21.01	86.69	39.54	3.59	22.01	0.02	9.66	6.99	6.47	2.72	89.71	3.55147
m	1	40						477000000	8.67852															18.25	11.35	59.75	4.92	17.21	0.13	13.78	51.51	28.55	83.75	9.83	0.164537
m	1	45	1		1		1	1150	3.0607	0	44	46	35.1	5376	36.7									7.08	26.24	93.15	17.31	75	0.99	77.4	47.37	57.21	29.84	61.19	2.59383
m	1	25	1			1	1	<1000	3	0	30	54	46.4	5376	9.7									16.37	22.25	87.24	15.2	77.59	0	69.1	31.8	25.04	9.21	29.15	7.50271
m	1	25	1		1		1	19100000	7.28103		50	158	49.8	8686	22.6									12.21	45.98	45.56	11.25	32.64	0	26.85	28.93	29.72	45.1	19.09	0.595344
m	1	18	1		1		1	35300000	7.54777		24	79	45	8962	30.9									23.52	32.15	55.93	19.57	64.75	0	52.03	35.8	48.9	12.41	46.18	4.19259
m	1	44	1		1		1	147000000	8.16732		69	135	46	7126	8.3									4.62	6.59	92.98	25.61	93.35	0.21	94.29	11.1	19.63	30.19	44.97	3.12322
m	2	53	1			1	1	119000	5.07555		60	85	46	8962	N									2.39	66.05	71.25	10.64	35.99	0	28.35	37.01	13.94	4.4	61.19	6.44318
m	1		1			1	1	1470	3.16732	0	22	31	49.9		18.2									19.72	31.17	77.28	12.31	71.01	0.46	56.98	35.41	19.9	11.27	34.27	5.0559
m	1	40	1			1	1	<1000	3	0	24	32	48.4		22.5									12.82	20.79	86.19	7.78	72.42	0.46	58.83	56.58	19.7	14.25	29.02	4.12842
m	1	22	1		1		1	3770000	6.57634		235	509	50.9	7027	16.5									40.72	11.59	74.76	12.74	73.01	0.63	46.76	44.22	19.76	13.52	38.44	3.45858
m	2	28	1			1	1	130000000	8.11394		58	88	46.4	7126										24.12	33.98	94.12	16.68	75.98	0.28	67.49	39.98	28.45	13.19	49.65	5.11676
z	1	22	1		1		1	190000000	8.27875		266	607	47.1	6975	16.8	n								1.16	26.52	82.82	22.66	47.1	0.28	30.07	47.54	20.87	40.1	39.42	0.749875
m	1	39	1		1		1	232000000	8.36549		23	42	50											17.04	37.58	83.98	21.59	45.6	0.6	31.72	38.84	40.09	45.44	62.78	0.698063
m	2	34	1			1	1	7840	3.89432															16.98	3.54	68.31	0.33	84.95	0.3	66.42	94.46	67.02	20.86	38.31	3.18408
m	2	59	1			1	1	7030000	6.84696		51.2	52.9	41	15205	10.7									23.48	11.96	52.69	15.81	58.67	0.25	43.72	58.69	7.52	16.25	35.27	2.69046
	1																							22.87	62.15	88.36	8.21	54.74	0.32	29.92	22.97	47.84	14.82	64.07	2.01889
z	1	48	1		1		1	<1000	3	0	28	17	42	5929	11.4	n	5.4	4.92	116		10.5	113	2.66	6.57	27.71	76.17	9.02	61.52	0.07	52.78	59.83	36.98	11.78	43.56	4.48048
z	1	75	1			1	1	<1000	3		103	72	29.4	2676	71.3		3.6	4.15	43		13.7	66	51.53	12.7	9.97	57.64	9.96	39.65	0	43.86	31.14	13.04	9.93	41.39	4.41692
z	1	38	1		1		1	3060000	6.48572		232	504	42.1	3329	136.5	n	7.5	5.3	110		12.6	80		5.15	6.05	62.47		34	0	58.18	37.25	22.63	40.92	41.84	1.4218
z	1	37	1			1	1	398000	5.59988		577	378	34		46.5		6.95		159		13.2	70		2.66	13	60.34	9.77	53.55	0	72.7	35.46	24.46	39	43.32	1.8641
z	1	41				1	1	<1000	3	0	22	23	36.3	4800	33.9						13.4	68		1.03	23.53	84.25	4.62	40.48	0	48.12	25.69	22.64	34.29	12	1.40332
z	1	61	1			1	1	151000	5.17898	0	30	29	44.4	8088	22.1		4.8	4.74	117		13.1	71	1.98
z	1	36	1			1	1	1430000	6.15534		204	302	35.2	5358	54.9		2.4	4.69	114				43.98	10.08	57.73	64.32	9.48	56.17	0.11	32.47	25.84	25.44	21.56	31.16	1.50603
z	1	60	1			1	1	1370000	6.13672		79	51	29.5		23.5		4.3	4.14	44		15.1	55	6.7	18.84	40.57	83.76	16.77	56.77	0.32	27.78	23.4	25.91	27.54	41.19	1.00871
z	1	24	1		1		1	29400000	7.46835		399	2343	46.6	5909	48.3	0	4.7	4.52	184	0	10.5	113		11.17	29.21	92.11	51.8	24.42	0.05	19.92	11.61	9.86	4.57	25.79	4.35886
z	1	49	1		1		1	1190000	6.07555		106	88	15.1	9949	15.8	0	5.3	4.36	146		9.9	131		6.68	18.87	90.58	16.95	82	1.2	82.85	54.38	29.55	25.44	31.37	3.25668
z	1	60	1			1	1				46	61	38.9	6336	19.3		4.3	5.42	93		10.8	106	3.2	9.72	7.35	90.39	10.1	68.64	0.09	67.58	61.13	16.83	16.09	38.31	4.20012
z	1	36	1				1	11100	4.04532		125	16	34.7	4007	45.1		7.4	3.39	196		15.2	55	33061	20.11	71.25	80.82	24.95	39.12	0.14	32.18	20.07	32.49
z	1	46	1		1		1	776000	5.88986		229	356	32.5	4304	507.7	0	6.7	4.54	67		36.6	16		2	9.02	28.95	6.77	31.33	0	19.58	26.22	17.65	4.9	15.59	3.99592
z	1	44									53	32	18.4	436	51.3		5.6	2.43	133		17	46	2.2	14.93	17.97	89.75	16.58	60.37	1.27	74.22	61.24	28.64	11.26	33.46	6.59147
z	1	77						402000	5.60423		63	65	34.8	3527	14.3		2.7	3.64	54		11.5	102	1210	9.16	18.01	87.85	17.89	63.05	0.21	46.47	50.21	9.3	13.33	24.21	3.48612
z	1	45						<1000	3	0	22	16	42.9	4856	17.3		5.1	5.2	93		11.8	96	1.61	10.68	22.46	73.02	22.1	72.54	0.73	55.15	31	5.78	9.68	44.47	5.69731
z	2	57	1			1	1	<1000	3		95	27	27.4	3016	25		2.1	3	77		13.1	79		5.68	14.04	51.61	22.48	73.96	0.58	73.78	32.84	7.65	16.2	48.03	4.55432
z	1	47	1		1		1	2320000	6.36549		101	106	34.4	4024	17.7		3.7	4.41	79		13.8	72	3.4	23.95	39.73	58.27	20	49.14	0.1	46.38	41.19	10.27	13.44	31.92	3.45089
z	1	52	1		1		1	1340000	6.1271		205	552	30.2	4264	126.9		4.4	4.37	134		13.2	78		7.42	55.97	66.8	8.21	42.75	0	35.18	21.03	22.45	43.24	4.11	0.813599
z	1	35	1		1		1	110000	5.04139	0	29	41	43.2	8363	7.3		3.6	6.26	90		12	93	3.06	9.35	46.11	97.69	21.63	52.42	0.97	65.94	38.08	17.96	20.67	40.34	3.19013
z	1	67	1			1	1	695000	5.84198		131	75	36.5	3487	99		4.7	4.87	127		11.6	100	8114	10.8	61.13	93.39	9.67	66.28	0	37.58	38.11	11.64	14.12	49.84	2.66147
z	1	62	1			1	1	1650	3.21748		73	35	43.2	7320	11.8		5.1	4.83	131		10.2	120	210.63	12.5	11.92	93.73	37.35	78.93	0.39	51.82	72.08	44.36	25.4	41.98	2.04016
z	1	54	1		1		1				264	97	23.4	2016	112.3		5	2.08	55		13.2	78	197.92	6.53	6.38	70.21	10.91	75.75	0.13	83.06	43.55	29.01	19.4	31.55	4.28144
z	2	43																						6.83	19.43	69.23	37.5		0		40.98	16.64	8.32	19.13
z	1	65																						13.38		88.62	66.9	58.74	0.06	55.14	51.2	42.15	28.24	23.77	1.95255
z	2	51	1			1	1	14400	4.15836		35	29	38.5	4512	38.4		2.6	4.31	56		13.1	79	8.83	3.02		76.78	14.77	62.75	0.44	58.9	49.51	23.35	39.03	25.27	1.5091
z	1	55	1			1	1	366000	5.56348		93	106	29.6	5525	166.1		4.3	3.64	46		17.6	49		2.67	18.91	87.21	23.74	76.95	0.25	38.1	40.02	30.8	22.9	17.32	1.66376
z	1	29	1		1		1	96400000	7.98408		31	69	45.4	9010	38.7		7.9	5.53	195		10.7	118			7.14	9.05					8.96	4.28	2.31	21.95
y	1	62	1		1		1	2290	3.35984		95	178	40.1		16.1		4.8	4.86	126		11.9	111		11.23	8.89	51.13					5.78	23.89
y	1	33	1		1		1	2780000000	9.44404		47	97	44.3		13.8		6.6	5.44	230		10.4	120		3.98		72.28					55.2	33.77
y	2	25	1		1		1	147000000	8.16732		72	114	48.8		16.6		3	4.27	171		10.3	153		9.67	20.97	96.3					43.07	16.75
y	1	42	1		1		1	17800000	7.25042		39	77	49.4		15.3		8.4	5.76	206		11.2	126		4	37.81	54.14	5.33	45.4	0	29.1	67.38	22.42	14.41	52.06	2.01943
y	1	37	1		1		1	394000	5.5955		445	607	43.7		23.5		3.8	4.66	80		12.3	103		5.39	23.8	90.5	24.18	57.63	0	77.71	55.35	37.04	21.3	38.25	3.64836
y	1	35	1		1		1	11300000	7.05308		175	198	43.9		11.5		6.4	4.45	153		10.7	139		23.61	78.25	95.66	23.53	14.6	0	12.16	12.63	78.77	6.19	77.1	1.96446
y	1	23	1		1		1	7510000	6.87564		221	914	45.1		22.8		5.2	5.4	203		11.9	113		8.72	20.99	94.62	23.34	60.59	0.2	57.89	36.15	49.94	11.17	51.86	5.18263
y	1	33	1		1		1	2020000000	9.30535		60	142	52.7		19.1		6.4	5.28	170		11.6	118		15.03	35.5	90.95	4.75	18.15	0	18.4	11.97	7.95	25.51	7.74	0.721286
y	2	52	1		1		1	24600000	7.39094		85	188	44.5		8.6		8.7	4.85	270		11.1	120		4.59	37.35	74.29	11.75	48.71	0.37	60.69	64.34	33.39	11.49	27.61	5.28198
z	1	48	1		1		1	<1000		0	28	17	42	5929	11.4		5.4	4.92	116		10.5	113	2.66	6.57	27.71	76.17	9.02	61.52	0.07	52.78	59.83	36.98	11.78	43.56	4.48048
z	1	75	1			1	1	<1000			103	72	29.4	2676	71.3		3.6	4.15	43		13.7	66	51.53	12.7	9.97	57.64	9.96	39.65	0	43.86	31.14	13.04	9.93	41.39	4.41692
