# Supplementary material for: Natural Killer p46 Controls Hepatitis B Virus Replication and Modulates Liver Inflammation
Source: PLoS One. 2015 Aug 20;10(8):e0135874. doi: 10.1371/journal.pone.0135874 (PMC4546267; doi:10.1371/journal.pone.0135874)
Supplement: S5 Table — (XLS) [file pone.0135874.s005.xls]

## Sheet: k562
			NKP46				IgG2B
number	gender	diagnosis	5；1	10；1	20；1	40；1	5；1	10；1	20；1	40；1
1	f	CHB	4.8	13.6	19	31.2	3.7	4.4	19.3	30.4
2	f	HD	4	7.5	17.9	46.9	4.2	7.3	20.1	50.1
3	f	HD	2.1	7.6	9.7	21.4	11.2	11.4	19.2	30.8
4	f	HD	8	9.5	11.9	38.4	8.3	10.9	14.4	44.7
5	m	CHB	0	6.7	10	48.2	0	2.5	4.8	26.5
6	f	CHB	6.6	9.4	24.8	26.7	6.8	14.1	29.3	38.9
7	f	CHB	1.9	2.8	4.5	5.3	6.4	7.5	9.7	10.8
8	f	CHB	1.6	5	10.8	15.8	2.7	16.4	31.9	57

## Sheet: hepG2 and hepG2.215
HepG2
		NKP46				IgG2B
number	gender	1；1	5；1	10；1	20；1	1；1	5；1	10；1	20；1
1	m	4.4	7	17.1	18.5	11.3	23.5	24.7	29.8
3	m	7.6	7.7	24.5	24.9	16.7	22.8	29.5	42.6
5	m	5.5	8.6	17.4	30.9	11.3	14.8	24.6	38
HepG2.215
4	m	10.5	23.2	28.9	30.6	15.2	29.5	31.33	35.1
6	m	10.3	12.1	26.4	36.3	19	25.8	33.5	47.3
2	m	17.2	24.12	28.5	28.6	23.4	29.5	30.5	32.5
